# Supplementary material for: Development and Evaluation of Thermosensitive Hydrogels with Binary Mixture of Scutellariae baicalensis radix Extract and Chitosan for Periodontal Diseases Treatment
Source: Int J Mol Sci. 2021 Oct 20;22(21):11319. doi: 10.3390/ijms222111319 (PMC8583119; doi:10.3390/ijms222111319)
Supplement: Supplementary file 1 [file ijms-22-11319-s001.zip]

Archive with 1 entries (1 files):
- ijms-1433034-supplementary.pdf
